# Supplementary material for: Chemokine CXCL12 Activates CXC Receptor 4 Metastasis Signaling Through the Upregulation of a CXCL12/CXCR4/MDMX (MDM4) Axis
Source: Cancers (Basel). 2024 Dec 16;16(24):4194. doi: 10.3390/cancers16244194 (PMC11674518; doi:10.3390/cancers16244194)
Supplement: Supplementary file 1 [file cancers-16-04194-s001.zip]

Archive with 2 entries (2 files):
- cancers-3295280-supplementary.pdf
- Full Membranes.pdf
